# Supplementary material for: Acrylamide Hydrogel-Modified Silicon Nanowire Field-Effect Transistors for pH Sensing
Source: Nanomaterials (Basel). 2022 Jun 16;12(12):2070. doi: 10.3390/nano12122070 (PMC9227456; doi:10.3390/nano12122070)
Supplement: Supplementary file 1 [file nanomaterials-12-02070-s001.zip]

Archive with 1 entries (1 files):
- nanomaterials-1686527-supplementary.pdf
